# Supplementary material for: Resveratrol Upregulates Antioxidant Factors Expression and Downmodulates Interferon-Inducible Antiviral Factors in Aging
Source: Int J Mol Sci. 2025 Mar 6;26(5):2345. doi: 10.3390/ijms26052345 (PMC11900160; doi:10.3390/ijms26052345)
Supplement: Supplementary file 1 [file ijms-26-02345-s001.zip]

Archive with 1 entries (1 files):
- ijms-3477466-supplementary.pdf
